# Supplementary material for: Optimisation of three-dimensional lower jaw resection margin planning using a novel Black Bone magnetic resonance imaging protocol
Source: PLoS One. 2018 Apr 20;13(4):e0196059. doi: 10.1371/journal.pone.0196059 (PMC5909900; doi:10.1371/journal.pone.0196059)
Supplement: S1 File — This file contains all alignment error values in mm per analysed patient. (XLSX) [file pone.0196059.s014.xlsx]

## Sheet: Blad1
				Patient	MRI sequence	Average error (mm)
Patient	MRI sequence	Average error (mm)		1	fa2 fatsat grappa	0.847863
1	fa2 fatsat grappa	0.847863		2	fa2 fatsat grappa	0.727302
	fa2 uit fase grappa	0.626761		3	fa2 fatsat grappa	0.491148
	fa2	0.863815		4	fa2 fatsat grappa	0.852568
2	fa2 fatsat grappa	0.727302		5	fa2 fatsat grappa	0.484512
	fa2 uit fase grappa	0.51216		6	fa2 fatsat grappa	0.312519
	fa2	0.597272		7	fa2 fatsat grappa	0.360289
3	fa2 fatsat grappa	0.491148		8	fa2 fatsat grappa	0.67695
	fa2 uit fase grappa	0.727351		9	fa2 fatsat grappa	0.607846
	fa2	0.828463		10	fa2 fatsat grappa	0.43
4	fa2 fatsat grappa	0.852568
	fa2 uit fase grappa	0.607351			Mean	0.5791
	fa2	1.30885			Max	0.852568
5	fa2 fatsat grappa	0.484512			Min	0.312519
	fa2 uit fase grappa	0.606882
	fa2	0.553392				Average error (mm)
6	fa2 fatsat grappa	0.312519		1	fa2 uit fase grappa	0.626761
	fa2 uit fase grappa	0.790829		2	fa2 uit fase grappa	0.51216
	fa2	0.425666		3	fa2 uit fase grappa	0.727351
7	fa2 fatsat grappa	0.360289		4	fa2 uit fase grappa	0.607351
	fa2 uit fase grappa	0.479893		5	fa2 uit fase grappa	0.606882
	fa2	0.505062		6	fa2 uit fase grappa	0.790829
8	fa2 fatsat grappa	0.67695		7	fa2 uit fase grappa	0.479893
	fa2 uit fase grappa	0.364211		8	fa2 uit fase grappa	0.364211
	fa2	0.720948		9	fa2 uit fase grappa	0.711084
9	fa2 fatsat grappa	0.607846		10	fa2 uit fase grappa	0.39
	fa2 uit fase grappa	0.711084
	fa2	0.430332			Mean	0.581652
10	fa2 fatsat grappa	0.428708			Max	0.790829
	fa2 uit fase grappa	0.390619			Min	0.364211
	fa2	0.448245
						Average error (mm)
				1	fa2	0.863815
				2	fa2	0.597272
				3	fa2	0.828463
				4	fa2	1.30885
				5	fa2	0.553392
				6	fa2	0.425666
				7	fa2	0.505062
				8	fa2	0.720948
				9	fa2	0.430332
				10	fa2	0.45
					Mean	0.668379
					Max	1.30885
					Min	0.425666
						Alignment
						Average error (mm)
					Mean fa2 fatsat grappa	0.5791
					Mean fa2 uit fase grappa	0.581652
					Mean fa2	0.668379
					Mean	0.60971
