# Supplementary material for: Optimisation of three-dimensional lower jaw resection margin planning using a novel Black Bone magnetic resonance imaging protocol
Source: PLoS One. 2018 Apr 20;13(4):e0196059. doi: 10.1371/journal.pone.0196059 (PMC5909900; doi:10.1371/journal.pone.0196059)
Supplement: S2 File — This file contains all results of the part to part analysis in mm per analysed patient. (XLSX) [file pone.0196059.s015.xlsx]

## Sheet: Blad1
Patient	MRI sequentie
		Minimum	Maximum	Q1	Median	Q3	Mean	Standard Deviation
1	fa2 fatsat grappa	0	7.10639	0.2071	0.5377	1.0639	0.759	0.8258
	fa2 uit fase grappa	0	3.9548	0.2041	0.4589	0.8123	0.5784	0.51
	fa2	0	3.2963	0.21	0.4605	0.7971	0.5655	0.4616
2	fa2 fatsat grappa	0	6.7364	0.2396	0.5648	1.0522	0.7783	0.8117
	fa2 uit fase grappa	0	5.1896	0.2073	0.4951	0.8893	0.64	0.6073
	fa2	0	5.9741	0.238	0.5651	1.1202	0.7899	0.7557
3	fa2 fatsat grappa	0	3.0871	0.1833	0.4177	0.7368	0.5101	0.4195
	fa2 uit fase grappa	0	3.213	0.1881	0.402	0.7267	0.5144	0.4355
	fa2	0	4.9535	0.3331	0.6399	1.1388	0.8079	0.6474
4	fa2 fatsat grappa	0	5.3544	0.2414	0.5439	0.9792	0.7374	0.7129
	fa2 uit fase grappa	0	3.8587	0.1552	0.3547	0.6551	0.468	0.4239
	fa2	0	4.5266	0.1996	0.4627	0.8681	0.6195	0.5765
5	fa2 fatsat grappa	0	4.0721	0.1972	0.44	0.8143	0.5934	0.553
	fa2 uit fase grappa	0	4.0473	0.1771	0.3949	0.7216	0.5476	0.5474
	fa2	0	4.3178	0.2125	0.4826	0.9177	0.6616	0.6164
6	fa2 fatsat grappa	0	2.7961	0.2231	0.5011	0.8663	0.6008	0.4764
	fa2 uit fase grappa	0	4.0378	0.2665	0.5933	1.0716	0.7335	0.5978
	fa2	0	3.4672	0.244	0.5395	0.9407	0.6509	0.5162
7	fa2 fatsat grappa	0	3.8448	0.1651	0.355	0.6326	0.4614	0.4149
	fa2 uit fase grappa	0	5.8883	0.2052	0.4383	0.8011	0.6211	0.6664
	fa2	0	13.1348	0.2931	0.6891	1.5586	1.8805	2.8481
8	fa2 fatsat grappa	0	3.1612	0.2051	0.4438	0.7801	0.5649	0.4893
	fa2 uit fase grappa	0	4.8846	0.1972	0.4415	0.7987	0.5961	0.5861
	fa2	0	5.7673	0.1886	0.4294	0.8394	0.6666	0.7559
9	fa2 fatsat grappa	0	4.5739	0.2767	0.6609	1.2139	0.8212	0.675
	fa2 uit fase grappa	0	4.1734	0.2236	0.5109	1.0041	0.7422	0.7331
	fa2	0	5.084	0.2058	0.4694	0.9189	0.6731	0.6796
10	fa2 fatsat grappa	0	3.3634	0.1568	0.4032	0.7682	0.5121	0.4415
	fa2 uit fase grappa	0	4.2434	0.151	0.3713	0.6703	0.4641	0.43
	fa2	0	7.9103	0.1713	0.4017	0.8196	0.6867	0.9638
	Gemiddelde fa2 fatsat grappa	0	4.40958	0.20954	0.48681	0.89075	0.63386	0.582
	Gemiddelde fa2 uit fase grappa	0	4.34909	0.19753	0.44609	0.81508	0.59054	0.55375
	Gemiddelde fa2	0	5.84319	0.2296	0.51399	0.99191	0.80022	0.88212
